# Supplementary material for: Effects of Dispersant on the Petroleum Hydrocarbon Biodegradation and Microbial Communities in Seawater from the Baltic Sea and Norwegian Sea
Source: Microorganisms. 2023 Mar 29;11(4):882. doi: 10.3390/microorganisms11040882 (PMC10142239; doi:10.3390/microorganisms11040882)
Supplement: Supplementary file 1 [file microorganisms-11-00882-s001.zip]

Archive with 1 entries (1 files):
- microorganisms-2222159-supplementary.pdf
